# Supplementary material for: Cancer Survivors in Saint Lucia Deeply Value Social Support: Considerations for Cancer Control in Under-Resourced Communities
Source: Int J Environ Res Public Health. 2022 May 27;19(11):6531. doi: 10.3390/ijerph19116531 (PMC9180699; doi:10.3390/ijerph19116531)
Supplement: Supplementary file 1 [file ijerph-19-06531-s001.zip]

Archive with 1 entries (1 files):
- ijerph-1696392-supplementary.pdf
